# Supplementary material for: Influence of donor liver telomere and G-tail on clinical outcome after living donor liver transplantation
Source: PLoS One. 2019 Mar 7;14(3):e0213462. doi: 10.1371/journal.pone.0213462 (PMC6405121; doi:10.1371/journal.pone.0213462)
Supplement: S1 Table — (XLSX) [file pone.0213462.s001.xlsx]

## Sheet: Sheet1
Case	Donor																						Reciepient
No	Age, yo	Gender	BMI	Type of procedure	FLR, %	FLR/SLV	T.Bilirubin, mg/dl	AST, IU/l	ALT, IU/l	Albumin, g/dl	ICG-R15, %	PT-INR	Operation time, min	Blood loss, g	Autologous transfusion	PHLF	Hospital stay, days	ERI	B-RTL, X100000	B-RGL, X10000	L-RTL, X100000	L-RGL, X10000	Age, yo	Gender	Blood compatibility	HCV	MELD	Child-Pugh	GRWR	Operation time, min	Blood loss, g	outcome	survival time, mo
164	36	M	23.2	Left liver	68.75	0.758587	1.8	21	28	4.9	7	1.01	543	540	yes	0	11	28.7234	5.06184	3.15471	3.06577	1.59001	61	F	Identical	1	11	7	0.833625	790	1600	Alive	69.2667
165	26	M	18.9	Right liver	37.869	0.413322	1.1	17	13	5.1	4.9	1.1	442	130	no	0	10	19.2015	4.64689	3.21665	2.71599	1.45353	61	M	Identical	0	22	13	0.900763	710	5160	Dead	0.833333
166	38	M	24	Left liver	69.4523	0.985293	1.1	32	51	5.1	9.1	0.9	408	150	no	0	10	8.53659	5.87931	4.20522	2.53198	1.8416	56	M	Identical	1	17	10	0.800745	666	5260	Alive	68.1
172	36	M	21.19	Right liver	39.5461	0.416131	0.5	16	16	4.8	6.2	0.97	458	440	no	1	14	34.2609	3.09813	2.58506	2.64132	1.12384	66	M	Identical	1	8	7	0.98882	780	2700	Alive	63.4667
176	53	M	22.8	Right liver	38.1864	0.404372	0.7	23	32	5	8.6	0.91	447	150	no	0	13	42.4837	3.48824	2.51536	2.63911	0.923145	19	F	compatible	0	7	6	0.771005	854	2800	Alive	60.7667
177	25	M	18.04	Right liver	41.8554	0.481045	1.2	19	15	5	3.6	1.01	429	230	no	0	12	25.6545	5.17566	2.75973	2.45536	1.28802	49	M	Incompatible	1	10	7	0.835509	852	8000	Alive	68.9667
178	33	M	29.07	Left liver	64.746	0.789278	0.6	33	44	5	11.1	0.96	509	240	no	0	12	19.9043	4.12109	3.36916	2.04121	1.43997	58	F	Identical	1	17	9	0.739823	757	3800	Dead	39
180	39	F	17.91	Left liver	60.6299	0.536515	0.5	21	18	4.8	5.5	1.13	366	380	yes	0	13	62.7087	4.75903	2.5827	2.17008	1.60634	63	F	compatible	0	18	10	0.753138	596	1200	Alive	56.9
182	60	F	19.8	Right liver	39.8942	0.368673	1	25	23	4.7	6.9	1.06	403	370	no	0	10	31.2997	5.35063	5.40052	2.42333	1.17625	61	M	compatible	1	13	8	0.832357	668	3500	Dead	11.0333
183	43	F	21.7	Right liver	33.4091	0.269823	0.5	17	17	4.3	7.5	1.01	400	160	no	0	11	61.9048	4.2188	4.73305	1.93116	2.87906	40	F	Identical	0	27	10	0.940952	454	850	Alive	55.6333
184	30	M	27.94	Left liver	59.4611	0.73936	1.1	15	23	4.5	7.5	1.08	397	100	no	0	12	16.5156	5.90189	3.67219	2.59372	1.66902	68	F	compatible	1	13	10	1.03882	783	4700	Alive	55.2333
185	30	M	28.1	Left liver	62.0087	0.828769	1.2	21	27	4.7	8.6	1.16	443	140	no	1	10	13.9085	7.64178	6.26473	1.74152	1.04041	55	M	compatible	1	13	6	0.726658	749	4500	Alive	63.4667
187	47	F	22.03	Right liver	39.1519	0.338234	0.5	18	17	4.7	4.3	1.11	366	300	no	0	17	43.8287	6.91914	5.32381	2.64175	0.982119	68	F	Identical	1	18	10	1.2619	614	1920	Alive	62.7667
188	25	F	18.52	Right liver	44.6	0.4987	0.8	18	10	4.6	7.1	1.15	472	450	no	0	11	2.6	5.5856	4.10889	2.57102	4.93787	51	M	Compatible	0	34	12	0.912088	774	10300	Alive	52.6667
189	25	F	23.01	Right liver	38.3868	0.360873	0.5	12	18	4.3	6.6	1.05	531	450	yes	0	15	51.6456	3.69096	2.67269	2.40414	1.08845	55	M	Identical	0	12	7	0.840941	840	2300	Dead	23.4667
192	32	M	21.5	Right liver	40.0338	0.371177	1.2	24	24	4.9	6.2	1	448	230	no	0	10	47.6793	4.72713	3.61402	2.19264	0.995299	61	M	Identical	1	24	12	1.03216	923	5200	Alive	50.8333
193	28	F	26.79	Right liver	35.3215	0.32784	0.8	20	15	4.9	3.5	1.04	521	270	no	0	14	51.9789	6.64313	3.41266	2.39439	1.28623	58	M	Identical	1	15	10	0.890411	1161	17200	Alive	49.6333
194	38	M		Right liver	36.1513	0.254916	1	22	19	4.7	6.5	1.09	473	380	no	0	11	90.4615	6.11972	4.10298	2.01162	1.14919	65	M	compatible	1	16	12	0.90469	1000	7900	Alive	58.4
195	21	M	24.62	Right liver	38.3966	0.35362	0.6	21	32	4.7	6.3	0.95	452	520	no	1	12	75.3846	4.20005	2.12265	2.32856	1.46347	46	F	Identical	0	33	10	0.953642	688	3800	Alive	52.1333
196	25	M	26.8	Left liver	61.6681	0.557218	1.3	34	45	5.2	6.3	1.05	424	450	no	0	13	42.7338	7.22022	3.83172	2.74498	1.45735	54	F	Identical	1	17	12	0.891013	751	3800	Alive	7.43333
197	31	M	19.6	Left liver	62.8034	0.664484	1.2	23	31	5	11.2	1.09	410	180	no	0	12	34.6633	5.22177	2.607	2.67013	1.28065	62	M	compatible	0	9	9	0.659933	624	3000	Alive	47.8667
198	23	M	22.81	Left liver	71.9325	0.709876	2	18	25	4.5	3.7	1.06	470	640	no	0	10	5.4371	7.53901	3.14268	2.87841	2.08079	56	M	Incompatible	1	17	8	0.735484	810	4900	Dead	3.33333
199	36	M	25.16	Left liver	62.0031	0.695012	0.3	29	38	4.7	7.2	0.84	349	390	no	0	10	15.783	6.09102	3.87641	2.74874	2.81492	61	F	Incompatible	0	15	12	1.10421	570	4500	Alive	54.5
200	28	M	22.96	Left liver	61.7089	0.672217	0.7	18	28	4.6	9.4	0.97	378	450	no	0	12	21.7949	7.23689	3.40552	2.55892	2.35966	65	F	compatible	1	9	8	1.2345	763	3200	Alive	44.5333
202	55	F	21.94	Left liver	52.6591	0.539553	0.9	17	13	4.6	4.5	0.94	433	760	no	0	12	44.8675	4.60529	2.81206	2.78509	2.09558	63	M	compatible	0	9	8	0.754717	797	5360	Alive	53.8333
203	41	F	19.44	Right liver	35.867	0.279206	0.9	17	12	4.8	7.1	1.03	445	600	no	0	14	76.4901	4.67219	2.67759	2.04368	1.43112	65	F	Identical	0	29	11	0.712517	1068	5200	Alive	43.1
204	47	F	22.38	Right liver	43.3396	0.414133	0.8	18	12	4.8	6.9	0.92	507	270	no	0	15	57.3593	4.52517	2.95619	2.73053	2.51747	49	M	Identical	1	17	12	0.765333	966	10500	Dead	8.1
205	37	M	22.1	Right liver	35.1803	0.345344	0.5	19	15	4.8	3.5	0.92	552	1200	no	1	20	60	5.81501	3.4608	3.30162	2.53465	63	M	compatible	0	14	11	1.1759	867	3800	Alive	52.2
207	32	M	20.98	Left liver	56.9038	0.534454	1.5	18	17	5.1	6.5	0.93	700	510	no	0	13	29.2647	3.06151	2.47307	1.25244	0.943699	53	M	Identical	0	29	11	0.954186	1276	19600	Alive	39.3667
209	44	M	26.07	Left liver	63.7011	0.611386	0.7	19	19	4.4	8.2	1.07	416	600	no	0	49	31.2849	6.85827	4.30647	2.97784	1.51422	67	F	Identical	0	12	9	0.771429	627	500	Alive	47.1333
210	42	F	27.9	Right liver	35.4212	0.289122	0.8	17	13	3.8	8.3	1.01	460	1170	no	0	13	85.3659	3.70768	2.09444	1.77284	1.11793	66	F	Identical	0	15	11	1.16157	758	3300	Alive	45.9667
212	37	M	21.06	Left liver	59.0756	0.589612	0.7	17	22	4.6	15.7	1.07	382	410	no	0	14	24.8933	3.07009	1.42722	2.77853	1.90374	66	M	Identical	0	19	12	0.778523	615	5200	Alive	45.2667
213	39	M	18.43	Left liver	57.3665	0.502604	1.2	20	18	5.3	7.6	1.18	377	500	no	0	11	25.3612	2.75952	1.12652	2.40803	1.60773	66	F	Identical	0	18	10	0.892019	618	1600	Alive	44.6
214	31	F	32.07	Right liver	44.9066	0.389284	0.7	14	12	4.7	9.2	1.19	582	771	no	0	15	67.8639	4.49131	1.79637	3.02406	1.36295	51	M	Incompatible	1	13	9	0.85881	879	1837	Alive	43.4333
215	40	F	18.55	Right liver	42.0886	0.389389	0.7	19	19	4.6	6.5	0.95	372	794	yes	0	13	56.962	2.93265	1.28171	2.56371	1.7511	54	M	compatible	0	17	10	0.762178	723	6421	Alive	43.2
216	31	M	19.39	Left liver	62.4907	0.666221	0.8	19	18	5	8.9	0.99	451	146	no	0	10	22.6572	4.03522	1.47064	2.24167	2.17526	62	F	Identical	1	15	11	0.620102	842	3149	Alive	42.5333
217	28	M	22.31	Left liver	62.2	0.806098	0.8	17	21	4.6	5.1	1.13	384	530	no	0	9	7.7	3.50772	1.64533	3.07647	1.60595	62	F	compatible	0	13	8	0.753521	687	1792	Alive	40.9333
218	45	M	21.02	Left liver	72.6	0.712927	1.1	14	17	4.7	3.7	0.98	480	447	no	0	11	13.5	3.24933	1.21312	3.48717	1.7088	41	F	Identical	0	39	12	0.831683	810	2110	Dead	2.06667
219	64	M	22.79	Right liver	40.8	0.375305	0.9	18	9	4.2	8.3	1.04	519	382	no	0	12	56.1	2.74219	1.29464	2.33622	1.08319	32	F	compatible	0	14	8	1.01331	740	2530	Alive	38.6333
221	37	M	19.71	Left liver	56.091	0.616406	0.4	13	10	4.7	4.4	1.01	410	230	no	0	10	30.3613	2.9163	1.2286	1.76305	1.4204	66	F	compatible	1	29	12	0.732484	629	820	Alive	26.9667
222	63	F	24.92	Right liver	35.2319	0.308273	1.7	20	15	4.4	4	1.09	468	563	no	0	12	144.418	3.27678	1.69903	2.12708	1.48227	28	F	Identical	0	39	11	0.8256	794	1750	Alive	32.4667
223	37	M	22.72	Left liver	63.5379	0.657076	0.7	23	27	4.7	14.8	1.01	347	213	no	0	40	8.19129	3.88662	2.75353	2.0008	1.92927	66	M	Identical	0	17	9	0.927724	829	9966	Alive	23.0667
225	61	M	23.88	Left liver	64.8748	0.725535	0.8	25	22	4.9	6.6	0.97	499	1223	no	0	10	31.2145	4.01388	2.57675	2.5966	2.18881	63	F	Identical	1	11	9	0.964059	774	4720	Alive	31.4667
226	26	M	20.4	Right liver	42.432	0.426644	1	18	15	5.3	12.3	1.04	501	705	no	1	9	41.6834	5.06979	3.73453	2.64277	1.35523	54	M	identical	0	28	10	0.89008	743	8690	Dead	5.1
227	67	M	23.12	Left liver	71.5237	0.65968	0.8	22	28	4.8	12.3	1.01	525	726	no	0	32	16.7811	3.30489	2.08507	1.77147	1.33453	65	F	identical	0	10	7	0.884444	915	1225	Alive	27.1333
228	54	M	26.02	Left liver	68.3855	0.728445	1	20	26	4.9	7.2	1.04	499	198	no	0	7	23.5996	3.67899	2.4933	2.77153	1.6325	50	M	compatible	1	19	11	0.749149	692	3580	Dead	1.8
229	57	F	21.76	Left liver	65.8318	0.648693	0.7	26	21	4.7	8.2	1.02	396	135	no	0	20	5.97826	3.50509	2.23436	2.72554	2.00249	61	F	identical	0	23	12	1.02937	732	3924	Dead	2
231	51	F	22.58	Right liver	36.7548	0.399962	0.8	17	12	4.7	6.6	1.01	351	601	no	0	14	74.1536	3.37135	1.65802	2.2423	1.28799	56	M	Identical	0	20	11	1.22592	919	11713	Alive	23.2
232	21	M	20.69	Right liver	45.6182	0.389007	1.6	22	18	5	4.2	1.04	517	756	no	0	12	51.1942	3.00918	1.08831	2.34096	1.4604	55	M	compatible	0	18	13	0.837482	783	5616	Alive	22.9667
233	40	F	23.12	Posterior sector	58.0185	0.609354	0.7	25	26	4.2	6.6	0.97	469	550	no	0	12	-4.40955	3.37139	1.79232	2.63173	1.65962	69	M	compatible	1	8	6	0.725458	740	7265	Alive	22.7333
235	27	M	21.02	Left liver	55.8587	0.578852	0.9	16	17	5.3	7.4	0.97	447	585	no	0	12	51.5903	5.63989	3.126	1.72933	1.35388	56	F	Identical	1	12	8	0.747515	696	4356	Alive	21.5667
236	24	F	26.63	Left liver	58.1478	0.573787	0.8	20	33	4.5	7.8	0.96	508	932	yes	0	28	46.0291	3.88481	1.89709	2.69703	1.20855	59	M	compatible	0	14	9	0.81962	976	5964	Alive	21.1333
237	39	M	22.6	Left liver	68.1987	0.754047	0.7	15	18	4.3	20.8	0.95	391	340	no	0	17	18.3049	3.36378	2.38807	1.97314	0.940606	64	F	compatible	1	29	12	0.989583	647	4041	Dead	6
238	66	M	22.66	Left liver	64.6998	0.561599	0.9	17	20	4.9	8.2	1.05	387	375	no	0	10	24.7872	4.49647	2.12551	2.7201	1.54283	66	F	compatible	1	21	12	0.905405	799	4470	Dead	0.9
239	30	M	31.6	Left liver	64.8739	0.891367	1.1	14	13	4.8	9.4	0.99	540	1009	no	0	15	26.1965	3.47968	1.87897	4.45179	3.73045	62	F	compatible	1	16	10	1.40979	791	2170	Alive	16.5333
